# Supplementary material for: Contribution of cuproptosis and Cu metabolism‐associated genes to chronic obstructive pulmonary disease
Source: J Cell Mol Med. 2023 Oct 6;27(24):4034–44. doi: 10.1111/jcmm.17985 (PMC10747414; doi:10.1111/jcmm.17985)
Supplement: Supplementary file 2 — Table S1. [file JCMM-27-4034-s001.xlsx]

## Sheet: Sheet1
Gene name	Gene ID in NCBI （Homo sapiens (human)）	Description	References cited
AOC3	ID: 8639	amine oxidase copper containing 3	1
ATOX1	ID: 475	antioxidant 1 copper chaperone	1
ATP7A	ID: 538	ATPase copper transporting alpha	2
ATP7B	ID: 540	ATPase copper transporting beta	3
CCS	ID: 9973	copper chaperone for superoxide dismutase	1
CD274	ID: 29126	CD274 molecule	1
CDKN2A	ID: 1029	cyclin dependent kinase inhibitor 2A	3
COA6	ID: 388753	cytochrome c oxidase assembly factor 6	1
COX11	ID: 1353	cytochrome c oxidase copper chaperone COX11	1
COX17	ID: 10063	cytochrome c oxidase copper chaperone COX17	1
CP	ID: 1356	ceruloplasmin	1
DBH	ID: 1621	dopamine beta-hydroxylase	1
DLAT	ID: 1737	dihydrolipoamide S-acetyltransferase	3
DLD	ID: 1738	dihydrolipoamide dehydrogenase	3
FDX1	ID: 2230	ferredoxin 1	3
GLS	ID: 2744	glutaminase	3
LIAS	ID: 11019	lipoic acid synthetase	3
LIPT1	ID: 51601	lipoyltransferase 1	3
LOXL2	ID: 4017	lysyl oxidase like 2	1
MAP2K1	ID: 5604	mitogen-activated protein kinase kinase 1	1
MAP2K2	ID: 5605	mitogen-activated protein kinase kinase 2	1
MT1E	ID: 4493	metallothionein 1E	4
MT1F	ID: 4494	metallothionein 1F	4
MT1G	ID: 4495	metallothionein 1G	4
MT1H	ID: 4496	metallothionein 1H	6
MT1M	ID: 4499	metallothionein 1M	4
MT1X	ID: 4501	metallothionein 1X	4
MT2A	ID: 4502	metallothionein 2A	4
MTF1	ID: 4520	metal regulatory transcription factor 1	3
PDE3B	ID: 5140	phosphodiesterase 3B	1
PDHA1	ID: 5160	pyruvate dehydrogenase E1 subunit alpha 1	3
PDHB	ID: 5162	pyruvate dehydrogenase E1 subunit beta	3
PDK1	ID: 5163	pyruvate dehydrogenase kinase 1	1
SCO1	ID: 6341	synthesis of cytochrome C oxidase 1	1
SCO2	ID: 9997	synthesis of cytochrome C oxidase 2	4
SLC25A3	ID: 5250	solute carrier family 25 member 3	1
SLC31A1	ID: 1317	solute carrier family 31 member 1	3
SLC31A2	ID: 1318	solute carrier family 31 member 2	1
SOD1	ID: 6647	superoxide dismutase 1	1
STEAP1	ID: 26872	STEAP family member 1	5
STEAP1B	ID: 256227	STEAP family member 1B	5
STEAP2	ID: 261729	STEAP2 metalloreductase	5
STEAP3	ID: 55240	STEAP3 metalloreductase	5
STEAP4	ID: 79689	STEAP4 metalloreductase	5
TYR	ID: 7299	tyrosinase	1
UBE2D1	ID: 7321	ubiquitin conjugating enzyme E2 D1	1
UBE2D2	ID: 7322	ubiquitin conjugating enzyme E2 D2	1
UBE2D3	ID: 7323	ubiquitin conjugating enzyme E2 D3	1
UBE2D4	ID: 51619	ubiquitin conjugating enzyme E2 D4 (putative)	1
ULK1	ID: 8408	unc-51 like autophagy activating kinase 1	1
ULK2	ID: 9706	unc-51 like autophagy activating kinase 2	1
VEGFA	ID: 7422	vascular endothelial growth factor A	1
References：
1.Huang Y, Yin D, Wu L. Identification of cuproptosis-related subtypes and development of a prognostic signature in colorectal cancer. Sci Rep. 2022;12(1):17348.
2.Li J, Wu F, Li C, et al. The cuproptosis-related signature predicts prognosis and indicates immune microenvironment in breast cancer. Front Genet. 2022;13:977322.
3.Liu H. Pan-cancer profiles of the cuproptosis gene set. Am J Cancer Res. 2022;12(8):4074-4081.
4.Yuan Y, Fu M, Li N, Ye M. Identification of immune infiltration and cuproptosis-related subgroups in Crohn's disease. Front Immunol. 2022;13:1074271.
5.Knutson MD. Steap proteins: implications for iron and copper metabolism. Nutr Rev. 2007;65(7):335-340.
6.Bigagli E, Luceri C, Bernardini S, Dei A, Dolara P. Extremely low copper concentrations affect gene expression profiles of human prostate epithelial cell lines. Chem Biol Interact. 2010;188(1):214-219.
