# Supplementary material for: Contribution of cuproptosis and Cu metabolism‐associated genes to chronic obstructive pulmonary disease
Source: J Cell Mol Med. 2023 Oct 6;27(24):4034–44. doi: 10.1111/jcmm.17985 (PMC10747414; doi:10.1111/jcmm.17985)
Supplement: Supplementary file 3 — Table S2. [file JCMM-27-4034-s003.xlsx]

## Sheet: Sheet1
Table 2 Twenty-seven key differentially expressed gene positively or negatively associated with COPD
Key genes Name	expression up/down in COPD
BCL2A1	Up
CLEC5A	Up
CCL2	Up
MMP12	Up
PROK2	Up
PLA2G7	Up
AKR1B10	Up
CABYR	Up
SLC7A11	Up
CYP1B1	Up
MUCL1	Up
LOC284825	Up
GPX2	Up
UCHL1	Up
ST3GAL4-AS1	Up
ALDH3A1	Up
LOC344887	Up
AHRR	Up
GAD1	Up
EGF	Up
CYP1A1	Up
SPP1	Down
LTF	Up
STATH	Up
TCN1	Up
CEACAM5	Up
SEMA5B	Down
